# Supplementary material for: Predicting the Structure and Dynamics of Membrane Protein GerAB from Bacillus subtilis
Source: Int J Mol Sci. 2021 Apr 6;22(7):3793. doi: 10.3390/ijms22073793 (PMC8038838; doi:10.3390/ijms22073793)
Supplement: Supplementary file 1 [file ijms-22-03793-s001.zip]

Archive with 1 entries (1 files):
- ijms-1093853-supplementary.mp4
